# Supplementary material for: Schizophrenia: A Survey of Artificial Intelligence Techniques Applied to Detection and Classification
Source: Int J Environ Res Public Health. 2021 Jun 5;18(11):6099. doi: 10.3390/ijerph18116099 (PMC8201065; doi:10.3390/ijerph18116099)
Supplement: Supplementary file 1 [file ijerph-18-06099-s001.zip]

Archive with 1 entries (1 files):
- ijerph-1226438-supplementary.pdf
